# Supplementary material for: Tumor Growth Rate Predicts Pathological Outcomes in Breast Fibroepithelial Tumors: A Pilot Study and Review of Literature
Source: Cancers (Basel). 2026 Jan 15;18(2):269. doi: 10.3390/cancers18020269 (PMC12839360; doi:10.3390/cancers18020269)
Supplement: Supplementary file 1 [file cancers-18-00269-s001.zip › Table S1.xlsx]

## Sheet: Omnibus Test
Variable	Kruskal-Wallis H-test	P value
Age (years)	4.9299	0.294566
Tumor gross size (mm)	3.5403	0.471778
D0 (cm)	4.30616	0.366155
Dt (cm)	4.85691	0.302297
Time interval (days)	14.8827	0.00495069
Time interval (months)	14.8827	0.00495069
TGR (% per month)	10.2966	0.0357173

## Sheet: Age (years)
Group 1	Group 2	z	p_uncorrected	p_FDR	cliffs_delta	delta_CI95
Cellular FA	PT, benign	-0.0435874	0.965233	0.965233	0	-0.75 to 0.75
Cellular FA	PT, borderline	-1.45416	0.145901	0.486337	-0.75	-1.00 to -0.25
Cellular FA	PT, malignant	-0.622838	0.533391	0.761987	-0.4375	-1.00 to 0.50
Conventional FA	Cellular FA	-0.203027	0.839114	0.932348	-0.25	-0.80 to 0.35
Conventional FA	PT, benign	-0.309491	0.756948	0.932348	-0.0125	-0.56 to 0.55
Conventional FA	PT, borderline	-2.0503	0.040335	0.40335	-0.583333	-0.98 to -0.07
Conventional FA	PT, malignant	-0.947462	0.343404	0.761987	-0.35	-0.90 to 0.30
PT, benign	PT, borderline	-1.68863	0.0912896	0.456448	-0.458333	-0.92 to 0.10
PT, benign	PT, malignant	-0.675604	0.499292	0.761987	-0.15625	-0.75 to 0.56
PT, borderline	PT, malignant	0.771878	0.440187	0.761987	0.333333	-0.50 to 1.00

## Sheet: Tumor gross size (mm)
Group 1	Group 2	z	p_uncorrected	p_FDR	cliffs_delta	delta_CI95
Cellular FA	PT, benign	-1.285	0.198792	0.764785	-0.46875	-1.00 to 0.41
Cellular FA	PT, borderline	-0.61986	0.53535	0.764785	-0.166667	-1.00 to 0.67
Cellular FA	PT, malignant	-1.01853	0.308424	0.764785	-0.375	-1.00 to 0.50
Conventional FA	Cellular FA	0.0631235	0.949668	0.949668	0.075	-0.70 to 0.80
Conventional FA	PT, benign	-1.5802	0.114061	0.764785	-0.4625	-0.88 to 0.05
Conventional FA	PT, borderline	-0.702508	0.482362	0.764785	-0.216667	-0.80 to 0.38
Conventional FA	PT, malignant	-1.15426	0.248394	0.764785	-0.4	-1.00 to 0.20
PT, benign	PT, borderline	0.716179	0.473881	0.764785	0.208333	-0.46 to 0.83
PT, benign	PT, malignant	0.108898	0.913283	0.949668	0	-0.75 to 0.69
PT, borderline	PT, malignant	-0.495888	0.619973	0.774966	-0.166667	-0.92 to 0.67

## Sheet: D0 (cm)
Group 1	Group 2	z	p_uncorrected	p_FDR	cliffs_delta	delta_CI95
Cellular FA	PT, benign	0.0435554	0.965259	0.965259	0.09375	-0.62 to 0.78
Cellular FA	PT, borderline	-1.10187	0.270517	0.450862	-0.416667	-1.00 to 0.33
Cellular FA	PT, malignant	-1.3202	0.186768	0.43536	-0.625	-1.00 to 0.12
Conventional FA	Cellular FA	0.126235	0.899546	0.965259	0.075	-0.70 to 0.72
Conventional FA	PT, benign	0.213673	0.830802	0.965259	0	-0.56 to 0.55
Conventional FA	PT, borderline	-1.23272	0.21768	0.43536	-0.35	-0.83 to 0.20
Conventional FA	PT, malignant	-1.45171	0.146583	0.43536	-0.45	-1.00 to 0.10
PT, benign	PT, borderline	-1.36638	0.171821	0.43536	-0.4375	-0.92 to 0.17
PT, benign	PT, malignant	-1.56799	0.116883	0.43536	-0.625	-1.00 to 0.00
PT, borderline	PT, malignant	-0.344335	0.730594	0.965259	-0.0833333	-1.00 to 0.67

## Sheet: Dt (cm)
Group 1	Group 2	z	p_uncorrected	p_FDR	cliffs_delta	delta_CI95
Cellular FA	PT, benign	-0.773037	0.439501	0.627858	-0.375	-1.00 to 0.50
Cellular FA	PT, borderline	-1.1362	0.255872	0.587613	-0.416667	-1.00 to 0.33
Cellular FA	PT, malignant	-1.88583	0.059318	0.306852	-0.5	-1.00 to 0.50
Conventional FA	Cellular FA	0.383179	0.701587	0.701587	0.175	-0.55 to 0.80
Conventional FA	PT, benign	-0.520077	0.60301	0.700195	-0.2	-0.70 to 0.40
Conventional FA	PT, borderline	-0.981266	0.326462	0.587613	-0.283333	-0.80 to 0.30
Conventional FA	PT, malignant	-1.87082	0.0613704	0.306852	-0.6	-1.00 to 0.00
PT, benign	PT, borderline	-0.48148	0.630175	0.700195	-0.166667	-0.79 to 0.46
PT, benign	PT, malignant	-1.40453	0.160161	0.533869	-0.71875	-1.00 to -0.19
PT, borderline	PT, malignant	-0.92962	0.352568	0.587613	-0.333333	-1.00 to 0.33

## Sheet: Time interval (days)
Group 1	Group 2	z	p_uncorrected	p_FDR	cliffs_delta	delta_CI95
Cellular FA	PT, benign	-0.0217617	0.982638	0.982638	-0.0625	-0.75 to 0.62
Cellular FA	PT, borderline	2.09202	0.0364365	0.0728729	1	1.00 to 1.00
Cellular FA	PT, malignant	2.67616	0.00744714	0.0298557	1	1.00 to 1.00
Conventional FA	Cellular FA	-0.684775	0.493486	0.548318	-0.2	-0.80 to 0.45
Conventional FA	PT, benign	-0.882159	0.377691	0.501443	-0.225	-0.70 to 0.35
Conventional FA	PT, borderline	1.83052	0.0671722	0.111954	0.55	0.02 to 1.00
Conventional FA	PT, malignant	2.51385	0.0119423	0.0298557	0.8	0.40 to 1.00
PT, benign	PT, borderline	2.52512	0.0115658	0.0298557	0.875	0.58 to 1.00
PT, benign	PT, malignant	3.11192	0.00185873	0.0185873	1	1.00 to 1.00
PT, borderline	PT, malignant	0.839562	0.401154	0.501443	0.666667	0.00 to 1.00

## Sheet: Time interval (months)
Group 1	Group 2	z	p_uncorrected	p_FDR	cliffs_delta	delta_CI95
Cellular FA	PT, benign	-0.0217617	0.982638	0.982638	-0.0625	-0.75 to 0.62
Cellular FA	PT, borderline	2.09202	0.0364365	0.0728729	1	1.00 to 1.00
Cellular FA	PT, malignant	2.67616	0.00744714	0.0298557	1	1.00 to 1.00
Conventional FA	Cellular FA	-0.684775	0.493486	0.548318	-0.2	-0.80 to 0.45
Conventional FA	PT, benign	-0.882159	0.377691	0.501443	-0.225	-0.70 to 0.35
Conventional FA	PT, borderline	1.83052	0.0671722	0.111954	0.55	0.02 to 1.00
Conventional FA	PT, malignant	2.51385	0.0119423	0.0298557	0.8	0.40 to 1.00
PT, benign	PT, borderline	2.52512	0.0115658	0.0298557	0.875	0.58 to 1.00
PT, benign	PT, malignant	3.11192	0.00185873	0.0185873	1	1.00 to 1.00
PT, borderline	PT, malignant	0.839562	0.401154	0.501443	0.666667	0.00 to 1.00

## Sheet: TGR (% per month)
Group 1	Group 2	z	p_uncorrected	p_FDR	cliffs_delta	delta_CI95
Cellular FA	PT, benign	-0.565752	0.571562	0.714453	-0.25	-0.94 to 0.50
Cellular FA	PT, borderline	-0.701864	0.482764	0.689662	-0.333333	-1.00 to 0.50
Cellular FA	PT, malignant	-2.26134	0.0237385	0.118693	-0.875	-1.00 to -0.50
Conventional FA	Cellular FA	-0.423441	0.671974	0.746638	-0.2	-0.80 to 0.50
Conventional FA	PT, benign	-1.25851	0.208209	0.347014	-0.325	-0.80 to 0.25
Conventional FA	PT, borderline	-1.36244	0.173058	0.346116	-0.466667	-0.93 to 0.13
Conventional FA	PT, malignant	-3.12625	0.00177049	0.0177049	-1	-1.00 to -1.00
PT, benign	PT, borderline	-0.197386	0.843526	0.843526	-0.0416667	-0.67 to 0.58
PT, benign	PT, malignant	-2.04541	0.0408142	0.136047	-0.75	-1.00 to -0.25
PT, borderline	PT, malignant	-1.7753	0.0758477	0.189619	-0.833333	-1.00 to -0.33

## Sheet: FDR sig only
Variable	Group 1	Group 2	z	p_uncorrected	p_FDR	cliffs_delta	delta_CI95
Time interval (days)	Cellular FA	PT, malignant	2.67616	0.00744714	0.0298557	1	1.00 to 1.00
Time interval (days)	Conventional FA	PT, malignant	2.51385	0.0119423	0.0298557	0.8	0.40 to 1.00
Time interval (days)	PT, benign	PT, borderline	2.52512	0.0115658	0.0298557	0.875	0.58 to 1.00
Time interval (days)	PT, benign	PT, malignant	3.11192	0.00185873	0.0185873	1	1.00 to 1.00
Time interval (months)	Cellular FA	PT, malignant	2.67616	0.00744714	0.0298557	1	1.00 to 1.00
Time interval (months)	Conventional FA	PT, malignant	2.51385	0.0119423	0.0298557	0.8	0.40 to 1.00
Time interval (months)	PT, benign	PT, borderline	2.52512	0.0115658	0.0298557	0.875	0.58 to 1.00
Time interval (months)	PT, benign	PT, malignant	3.11192	0.00185873	0.0185873	1	1.00 to 1.00
TGR (% per month)	Conventional FA	PT, malignant	-3.12625	0.00177049	0.0177049	-1	-1.00 to -1.00
