# Supplementary material for: Tumor Growth Rate Predicts Pathological Outcomes in Breast Fibroepithelial Tumors: A Pilot Study and Review of Literature
Source: Cancers (Basel). 2026 Jan 15;18(2):269. doi: 10.3390/cancers18020269 (PMC12839360; doi:10.3390/cancers18020269)
Supplement: Supplementary file 1 [file cancers-18-00269-s001.zip › Table S2.xlsx]

## Sheet: Border or Malig PT vs. All
Mean AUC	0.7636
STD	0.0922
95% CI	0.5829-0.9443
p-value	0.0184
Borderline/Malignant PTs count	10
All other FETs count	22
Threshold TGR	>11.67%
Sensitivity	0.8
Specificity	0.6364
Likelihood Ratio	2.2
PPV	0.5
NPV	0.875

## Sheet: Malignant PT vs. All
Mean AUC	0.9375
STD	0.04665
95% CI	0.8461-1.000
p-value	0.0052
Malignant PTs count	4
All other FETs count	28
Threshold TGR	>21.76%
Sensitivity	0.75
Specificity	0.8571
Likelihood Ratio	5.25
PPV	0.43
NPV	0.96
